# Supplementary material for: Barcoding of Central European Cryptops centipedes reveals large interspecific distances with ghost lineages and new species records from Germany and Austria (Chilopoda, Scolopendromorpha)
Source: Zookeys. 2016 Feb 16;(564):21–46. doi: 10.3897/zookeys.564.7535 (PMC4820090; doi:10.3897/zookeys.564.7535)
Supplement: Supplementary material 1 — Full specimen information [file zookeys-564-021-s001.xlsx]

## Sheet: alleCryptops
order	Nr	sampleID	species	DNAclade	PointType	StrokeThickness	StrokeColor	PointSymbolSize	FillColor	FillTransparency	country	state	region	exactSite	North	East	FieldID
54	1434	ZFMK-TIS-1434	Cryptops sp.	Cryptops3	Circle	3	Sienna	1.5	geklappt	255	Deutschland	Sachsen	Leipzig	Zoo Leipzig, Tropenhalle "Gondwanaland": [17]: auf dem Endstück d. Rundgangs (vor dem Dorf)	51.35	12.369	Myr-NoLi-057
1	2531556	ZFMK-TIS-2531556	Cryptops hortensis Leach, 1815	hortensis	Circle	3	Red	1.5	geklappt	255	Germany	Mecklenburg-Vorpommern	Nationalpark Müritz	Waren (Müritz), Nationalpark Müritz, Windwurffläche	53.4047	12.8661
1	2531557	ZFMK-TIS-2531557	Cryptops hortensis Leach, 1815	hortensis	Circle	3	Red	1.5	geklappt	255	Germany	Mecklenburg-Vorpommern	Nationalpark Müritz	Waren (Müritz), Nationalpark Müritz, Windwurffläche	53.4047	12.8661
2	1470	ZFMK-TIS-1470	Cryptops hortensis Leach, 1815	hortensis	Circle	3	Red	1.5	geklappt	255	Deutschland	Brandenburg	Potsdam	Babelsberg, Schloßpark: [2]: unterhalb Flatowturm	52.401	13.085	Myr-NoLi-093
X nicht in Karte angezeigt		GBOL12332	Cryptops parisi	parisi	Circle	3	Yellow	1.5	geklappt	255	United Kingdom	Wales		Aberbargoed Graig, SO151002, under log	51.694	-3.23	JSP141214-001
43	1587	ZFMK-TIS-1587	Cryptops anomalans Newport, 1844	anomalans1	Circle	3	Tan	1.5	geklappt	255	Deutschland	Sachsen	Leipzig	Pleißemühlgraben: Uferböschung d. Pleißemühlgrabens unmittelbar neben der Marschnerstr.	51.335	12.354	Myr-NoLi-210
15	19439	ZFMK-TIS-19439	Cryptops parisi Brolemann, 1920	parisi	Circle	3	Yellow	1.5	geklappt	255	Deutschland	Nordrhein-Westfalen	Bochum	Bochum, Botanical Garden of the Ruhr-University	51.4422	7.268	ZFMK-MYR-1948
16	1619	ZFMK-TIS-1619	Cryptops parisi Brolemann, 1920	sebini	Circle	3	Turquoise	1.5	geklappt	255	Deutschland	Sachsen	Leipzig	Leipzig-Schönefeld: Partheaue: [12]: Parthedamm nördl. d. alten Mühle / neben den Gärten	51.356	12.405	Myr-NoLi-242
50	2517180	ZFMK-TIS-2517180	Cryptops croaticus	croaticus	Circle	3	Magenta	1.5	geklappt	255	Österreich	Europa	Burgenland	Leithagebirge, Zeiler Berg	47.9663	16.752
17	15786	ZFMK-TIS-15786	Cryptops parisi Brolemann, 1920	parisi	Circle	3	Yellow	1.5	geklappt	255	Deutschland	Nordrhein-Westfalen	Nordrhein-Westfalen, Ennepe-Ruhr-Kreis	Schwelm-Erlen, nahe Eingang Erlenhöhle, 50 m E A1	51.2954	7.2621	ZFMK-MYR-1082
52	9755	ZFMK-TIS-9755	Cryptops sp.	Cryptops2	Circle	3	Black	1.5	geklappt	255	Österreich	Europa	Burgenland	Kiesgruben bei Rosaliakapelle	47.7818	16.8488	ZFMK-MYR-1185
18	15767	ZFMK-TIS-15767	Cryptops parisi Brolemann, 1920	parisi	Circle	3	Yellow	1.5	geklappt	255	Deutschland	Nordrhein-Westfalen	Nordrhein-Westfalen	Wuppertal, NSG 'Im Hölken'	51.291	7.2522	ZFMK-MYR-1063
2	2507217	ZFMK-TIS-2507217	Cryptops hortensis Leach, 1815	hortensis	Circle	3	Red	1.5	geklappt	255	Deutschland	Brandenburg	Potsdam	Babelsberg, Schloßpark: [2]: unterhalb Flatowturm	52.401	13.085	Myr-NoLi-093
44	18969	ZFMK-TIS-18969	Cryptops anomalans Newport, 1844	anomalans1	Circle	3	Tan	1.5	geklappt	255	Deutschland	Nordrhein-Westfalen	Bonn, Friesdorf	Friesdorf	50.6977	7.1281	1379
45	15751	ZFMK-TIS-15751	Cryptops anomalans Newport, 1844	anomalans1	Circle	3	Tan	1.5	geklappt	255	Deutschland	Nordrhein-Westfalen	Nordrhein-Westfalen	Bonn - Bad Godesberg, Panoramapark, Rand der Wohnanlage	50.691	7.1702	ZFMK-MYR-1047
19	6357	ZFMK-TIS-6357	Cryptops parisi Brolemann, 1920	sebini	Circle	3	Turquoise	1.5	geklappt	255	Deutschland	Sachsen	Gröditz, Weißenberg	Gröditzer Skala 2	51.2053	14.6257
3	1543	ZFMK-TIS-1543	Cryptops hortensis Leach, 1815	hortensis	Circle	3	Red	1.5	geklappt	255	Deutschland	Sachsen-Anhalt	Ilsenburg	Ilsenburg, Ortslage: [1]: am Kitzsteinteich	51.867	10.676	Myr-NoLi-166
20	2517115	ZFMK-TIS-2517115	Cryptops parisi Brolemann, 1920	parisi	Circle	3	Yellow	1.5	geklappt	255	Deutschland	Nordrhein-Westfalen	Nordrhein-Westfalen, Rhein-Sieg-Kreis	Stromberg (Windeck)	50.7567	7.51489
21	19435	ZFMK-TIS-19435	Cryptops parisi Brolemann, 1920	parisi	Circle	3	Yellow	1.5	geklappt	255	Deutschland	Rheinland-Pfalz	Altenkirchen	Seelbach bei Hamm (Sieg), Marienthal, Umgebung „Haus Marienthal“	50.7353	7.6706	ZFMK-MYR-2020
45	15752	ZFMK-TIS-15752	Cryptops anomalans Newport, 1844	anomalans1	Circle	3	Tan	1.5	geklappt	255	Deutschland	Nordrhein-Westfalen	Nordrhein-Westfalen	Bonn - Bad Godesberg, Panoramapark, Rand der Wohnanlage	50.691	7.1702	ZFMK-MYR-1048
21	19436	ZFMK-TIS-19436	Cryptops parisi Brolemann, 1920	parisi	Circle	3	Yellow	1.5	geklappt	255	Deutschland	Rheinland-Pfalz	Altenkirchen	Seelbach bei Hamm (Sieg), Marienthal, Umgebung „Haus Marienthal“	50.7353	7.6706	ZFMK-MYR-2019
22	15462	ZFMK-TIS-15462	Cryptops parisi Brolemann, 1920	parisi	Circle	3	Yellow	1.5	geklappt	255	Deutschland	Nordrhein-Westfalen	Bonn	Bonn - Oberkassel, unterhalb Steinbruch, Felsenweg	50.714	7.1772	ZFMK-MYR-950
23	19593	ZFMK-TIS-19593	Cryptops parisi Brolemann, 1920	parisi	Circle	3	Yellow	1.5	geklappt	255	Deutschland	Nordrhein-Westfalen	Bonn	Bonn - Röttgen, Kottenforst, Naturwaldzelle 'Oberm Jägerkreuz'	50.6715	7.0469	ZFMK-MYR-1545
24	19592	ZFMK-TIS-19592	Cryptops parisi Brolemann, 1920	parisi	Circle	3	Yellow	1.5	geklappt	255	Deutschland	Nordrhein-Westfalen	Wachtberg	Wachtberg, Kottenforst bei Pech, S Professorenweg	50.6627	7.1026	ZFMK-MYR-1544
25	15753	ZFMK-TIS-15753	Cryptops parisi Brolemann, 1920	parisi	Circle	3	Yellow	1.5	geklappt	255	Deutschland	Rheinland-Pfalz	Rheinland-Pfalz	Niederzissen, Bausenberg, SE-Hang	50.4647	7.2248	ZFMK-MYR-1049
4	1528	ZFMK-TIS-1528	Cryptops hortensis Leach, 1815	hortensis	Circle	3	Red	1.5	geklappt	255	Deutschland	Sachsen-Anhalt	Friedeburg (Saale) [zu Stadt Gerbstedt]	Friedeburg: Streuobstwiese SW Ortslage, Westl.d. Eichenbergs [UF9]: [G]: zentraler Teil: Gebüsch in Geländekerbe	51.618	11.72	Myr-NoLi-151
26	1561	ZFMK-TIS-1561	Cryptops parisi Brolemann, 1920	sebini	Circle	3	Turquoise	1.5	geklappt	255	Deutschland	Bayern	Lichtenberg	NSG Höllental (a.d. Selbitz): [2]: zwischen Jungfernstieg u. Hirschsprung (rechtes Selbitzufer)	50.385	11.688	Myr-NoLi-184
27		GBOL14862	Cryptops parisi	silvaticus	Circle	3	Chartreuse	1.5	geklappt	255	Germany	Bavaria	Landkreis Freyung-Grafenau	Lusen, Winterweg, 3 km ENE Waldhaeuser, 9 km NNE Grafenau	48.931	13.497	JSP150201-159
51	9466	ZFMK-TIS-9466	Cryptops croaticus	croaticus	Circle	3	Magenta	1.5	geklappt	255	Österreich	Europa	Burgenland	Leithagebirge I	47.7996	16.752	ZFMK-MYR-1236
4	2519823	ZFMK-TIS-2519823	Cryptops hortensis Leach, 1815	hortensis	Circle	3	Red	1.5	geklappt	255	Deutschland	Sachsen-Anhalt	Friedeburg (Saale) [zu Stadt Gerbstedt]	Friedeburg: Streuobstwiese SW Ortslage, Westl.d. Eichenbergs [UF9]: [G]: zentraler Teil: Gebüsch in Geländekerbe	51.618	11.72	Myr-NoLi-151
28	2520349	ZFMK-TIS-2520349	Cryptops parisi Brolemann, 1920	parisi	Circle	3	Yellow	1.5	geklappt	255	Deutschland	Baden-Württemberg	Ludwigsburg	Salonwald	48.8869	9.19974	VNR 016538-3
6	15761	ZFMK-TIS-15761	Cryptops hortensis Leach, 1815	hortensis	Circle	3	Red	1.5	geklappt	255	Deutschland	Nordrhein-Westfalen	Nordrhein-Westfalen	Bonn - Bad Godesberg, Panoramapark, Rand der Wohnanlage	50.691	7.1702	ZFMK-MYR-1057
7	15555	ZFMK-TIS-15555	Cryptops hortensis Leach, 1815	hortensis	Circle	3	Red	1.5	geklappt	255	Deutschland	Rheinland-Pfalz	Rheinland-Pfalz	Niederzissen, Bausenberg, SE-Hang	50.4647	7.2248	ZFMK-MYR-1043
29		GBOL14843	Cryptops parisi	silvaticus	Circle	3	Chartreuse	1.5	geklappt	255	Germany	Bavaria	Landkreis Freyung-Grafenau	Felswandergebiet (siev.) 4 km E Neuschoenau, 10 km NE Grafenau	48.883	13.529	ZSM-JSP130903-006
30		GBOL14863	Cryptops parisi	sebini	Circle	3	Turquoise	1.5	geklappt	255	Germany	Bavaria	Landkreis Eichstaett	1 km SE Pfuenz, 7 km ESE Eichstaett	48.883	11.278	SSP130614-044
8		GBOL14853	Cryptops hortensis	hortensis	Circle	3	Red	1.5	geklappt	255	Germany	Baden-Wuerttemberg	Landkreis Enzkreis	2 km WNW Enzberg, 1 km E Kieselbronn, 7 km NE Pforzheim	48.937	8.768	JSP130930-017
9		GBOL10885	Cryptops hortensis	hortensis	Circle	3	Red	1.5	geklappt	255	Germany	Baden-Wuerttemberg	Stadtkreis Stuttgart	Zuckerberg SW Stuttgart-Steinhaldenfeld	48.824	9.222	GBOL10885
55		GBOL14857	Cryptops	Cryptops1	Circle	3	Black	1.5	geklappt	255	Slovenia			Osojca 2 km NW Zagon, 5 km NW Postojna	45.806	14.161	JSP150118-047
53		GBOL14960	Cryptops	Cryptops2	Circle	3	Black	1.5	geklappt	255	Croatia			NW Baci and Brestova, 10 km NE Labin	45.153	14.218	ZSM-JSP110425-008
46		BC ZSM MYR 00489	Cryptops umbricus	anomalans2	Circle	3	DarkGray	1.5	geklappt	255	Germany	Bavaria		Langenaltheimer Haardt 1 km W Solnhofen, 4 km S Pappenheim	48.89	10.979	JSP100619-017
47		GBOL02745	Cryptops anomalans	anomalans1	Circle	3	Tan	1.5	geklappt	255	Germany	Baden-Wuerttemberg	Stadtkreis Stuttgart	Hummelgraben, Stuttgart-Zuffenhausen	48.842	9.179	JSP130812-004
48		GBOL14852	Cryptops anomalans	anomalans1	Circle	3	Tan	1.5	geklappt	255	Germany	Baden-Wuerttemberg	Stadtkreis Stuttgart	SW Stuttgart-Muehlhausen	48.839	9.218	JSP110624-001
49		GBOL14950	Cryptops anomalans	anomalans1	Circle	3	Tan	1.5	geklappt	255	Germany	Baden-Wuerttemberg	Landkreis Esslingen	Ailenberg SE Stuttgart-Obertuerkheim, 1 km WSW Esslingen-Ruedern	48.762	9.273	JSP141105-017
9		GBOL02747	Cryptops hortensis	hortensis	Circle	3	Red	1.5	geklappt	255	Germany	Baden-Wuerttemberg	Stadtkreis Stuttgart	Zuckerberg SW Stuttgart-Steinhaldenfeld	48.824	9.228	JSP110312-009
10		GBOL14855	Cryptops hortensis	hortensis	Circle	3	Red	1.5	geklappt	255	Germany	Baden-Wuerttemberg	Landkreis Emmendingen	Forlenwald 2 km SE Kenzingen	48.185	7.792	JSP150118-018
11		GBOL14854	Cryptops hortensis	hortensis	Circle	3	Red	1.5	geklappt	255	Germany	Baden-Wuerttemberg	Landkreis Breisgau-Hochschwarzwald	1 km ESE Schweighof (Eselsgrabenfelsen), 3 km WNW Badenweiler	47.804	7.716	JSP150117-055
12	112780039	ZFMK-DNA-112780039	Cryptops hortensis Leach, 1815	hortensis	Circle	3	Red	1.5	geklappt	255	Germany	Baden-Württemberg	Konstanz	Bad.Württ., Mainau island, 4 km NNE Konstanz	47.7036	9.1936	JSP100619-031
13		GBOL14858	Cryptops hortensis	hortensis	Circle	3	Red	1.5	geklappt	255	Germany	Baden-Wuerttemberg	Landkreis Waldshut	1. Tunnel NW Hohenfels, 3 km NW Albbruck	47.609	8.104	JSP150121-039
14	112780041	ZFMK-DNA-112780041	Cryptops hortensis Leach, 1815	hortensis	Circle	3	Red	1.5	geklappt	255	Italy	Europa	Chiavenna	Italien, Lombardei, Provincia di Sondrio, Chiavenna, Riserva Naturale Marmitte dei Giganti	46.324	9.413	JSP110208-005
31		GBOL11259	Cryptops parisi	silvaticus	Circle	3	Chartreuse	1.5	geklappt	255	Germany	Bavaria	Landkreis Deggendorf	W Unterfrohnstetten, 4 km NNW Hengersberg, sieving	48.814	13.042	JSP141004-021
32		BC ZSM MYR 00490	Cryptops parisi	sebini	Circle	3	Turquoise	1.5	geklappt	255	Germany	Baden-Wuerttemberg		Esslingen-St. Bernhard, Laienweg 33	48.75	9.327	JSP100508-007
32		GBOL11266	Cryptops parisi	sebini	Circle	3	Turquoise	1.5	geklappt	255	Germany	Baden-Wuerttemberg	Landkreis Esslingen	Esslingen-St. Bernhard, Laienweg 33	48.75	9.327	JSP130530-002
33		GBOL14856	Cryptops parisi	sebini	Circle	3	Turquoise	1.5	geklappt	255	Germany	Baden-Wuerttemberg	Landkreis Esslingen	Esslinger Burg N Esslingen-Stadtmitte	48.746	9.311	JSP150118-024
34		GBOL14859	Cryptops parisi	sebini	Circle	3	Turquoise	1.5	geklappt	255	Germany	Baden-Wuerttemberg	Landkreis Reutlingen	St. Johann-Fohlenhof, 4 km WSW Bad Urach	48.49	9.343	JSP150124-038
X nicht im Baum	112780049	ZFMK-DNA-112780049	Cryptops parisi Brolemann, 1920	parisi	Circle	3	Yellow	1.5	geklappt	255	Germany	Bayern	Petershausen	Bayern, Wendelstein, Ueber der Glonn 24, 1 km WSW Glonnbercha, 1 km SE Petershausen	48.405	11.48	JSP100516-001
35		GBOL02712	Cryptops parisi	sebini	Circle	3	Turquoise	1.5	geklappt	255	Germany	Bavaria	Stadtkreis Muenchen	Schwarzhoelzl (Bachdreieck 2)2 km NE Karlsfeld, sieving4 km SE Dachau	48.24	11.491	JSP130609-018
36	9712	ZFMK-TIS-9712	Cryptops sp.	silvaticus	Circle	3	Chartreuse	1.5	geklappt	255	Österreich	Europa	Niederösterreich	Schneeberg unten	47.7919	15.8323	ZFMK-MYR-1225
37		BC ZSM MYR 00493	Cryptops parisi	silvaticus	Circle	3	Chartreuse	1.5	geklappt	255	Austria		Salzburg	NW Weinbachbauernhof 1 km NE Strobl, 8 km WNW Bad Ischl	47.728	13.5	JSP100905-017
38		GBOL14860	Cryptops parisi	silvaticus	Circle	3	Chartreuse	1.5	geklappt	255	Austria	Upper Austria		Kaltenbach NNE Ruine Wildenstein, 1 km SW Bad Ischl	47.702	13.604	JSP150124-074
39		GBOL14861	Cryptops parisi	silvaticus	Circle	3	Chartreuse	1.5	geklappt	255	Germany	Bavaria	Landkreis Berchtesgadener Land	W slope of Lercheck, 1 km NW Unterau, 5 km NE Berchtesgaden	47.66	13.05	JSP150201-104
40		GBOL02742	Cryptops parisi	sebini	Circle	3	Turquoise	1.5	geklappt	255	Germany	Bavaria	Landkreis Garmisch-Partenkirchen	SW Grafenaschau, 8 km SW Murnau	47.644	11.112	JSP130522-015
41	112780073	ZFMK-DNA-112780073	Cryptops parisi Brolemann, 1920	sebini	Circle	3	Turquoise	1.5	geklappt	255	Germany	Bayern	Altjoch	Bayern, SW Altjoch, 4 km SW Kochel am See	47.6323	11.3375	JSP100510-004
42	2517130	ZFMK-TIS-2517130	Cryptops parisi sebini	sebini	Circle	3	Turquoise	1.5	geklappt	255	Italien	Europa	Lombardei, Prov. Brescia	Pisogne, Bachtal im ehemaligen Minenbetrieb, Fußweg zum Wasserfall, südlich Bach	45.7961	10.1207

## Sheet: parisi
order	Nr	sampleID	species	DNAclade	PointType	StrokeThickness	StrokeColor	PointSymbolSize	FillColor	FillTransparency	country	state	region	exactSite	North	East	FieldID
68		BC ZSM MYR 00493	Cryptops parisi	silvaticus	Circle	2	Chartreuse	1.5	Chartreuse	255	Austria		Salzburg	NW Weinbachbauernhof 1 km NE Strobl, 8 km WNW Bad Ischl	47.728	13.5	JSP100905-017
69		BC ZSM MYR 00490	Cryptops parisi	sebini	Circle	2	Turquoise	1.5	Turquoise	255	Germany	Baden-Wuerttemberg		Esslingen-St. Bernhard, Laienweg 33	48.75	9.327	JSP100508-007
70		GBOL02742	Cryptops parisi	sebini	Circle	2	Turquoise	1.5	Turquoise	255	Germany	Bavaria	Landkreis Garmisch-Partenkirchen	SW Grafenaschau, 8 km SW Murnau	47.644	11.112	JSP130522-015
71		GBOL11266	Cryptops parisi	sebini	Circle	2	Turquoise	1.5	Turquoise	255	Germany	Baden-Wuerttemberg	Landkreis Esslingen	Esslingen-St. Bernhard, Laienweg 33	48.75	9.327	JSP130530-002
72		GBOL02712	Cryptops parisi	sebini	Circle	2	Turquoise	1.5	Turquoise	255	Germany	Bavaria	Stadtkreis Muenchen	Schwarzhoelzl (Bachdreieck 2)2 km NE Karlsfeld, sieving4 km SE Dachau	48.24	11.491	JSP130609-018
73		GBOL14860	Cryptops parisi	silvaticus	Circle	2	Chartreuse	1.5	Chartreuse	255	Austria	Upper Austria		Kaltenbach NNE Ruine Wildenstein, 1 km SW Bad Ischl	47.702	13.604	JSP150124-074
74		GBOL11259	Cryptops parisi	silvaticus	Circle	2	Chartreuse	1.5	Chartreuse	255	Germany	Bavaria	Landkreis Deggendorf	W Unterfrohnstetten, 4 km NNW Hengersberg, sieving	48.814	13.042	JSP141004-021
75		GBOL14861	Cryptops parisi	silvaticus	Circle	2	Chartreuse	1.5	Chartreuse	255	Germany	Bavaria	Landkreis Berchtesgadener Land	W slope of Lercheck, 1 km NW Unterau, 5 km NE Berchtesgaden	47.66	13.05	JSP150201-104
76		GBOL14862	Cryptops parisi	silvaticus	Circle	2	Chartreuse	1.5	Chartreuse	255	Germany	Bavaria	Landkreis Freyung-Grafenau	Lusen, Winterweg, 3 km ENE Waldhaeuser, 9 km NNE Grafenau	48.931	13.497	JSP150201-159
77		GBOL14843	Cryptops parisi	silvaticus	Circle	2	Chartreuse	1.5	Chartreuse	255	Germany	Bavaria	Landkreis Freyung-Grafenau	Felswandergebiet (siev.) 4 km E Neuschoenau, 10 km NE Grafenau	48.883	13.529	ZSM-JSP130903-006
78		GBOL12332	Cryptops parisi	parisi	Circle	2	Yellow	1.5	Yellow	255	United Kingdom	Wales		Aberbargoed Graig, SO151002, under log	51.694	-3.23	JSP141214-001
79		GBOL14859	Cryptops parisi	sebini	Circle	2	Turquoise	1.5	Turquoise	255	Germany	Baden-Wuerttemberg	Landkreis Reutlingen	St. Johann-Fohlenhof, 4 km WSW Bad Urach	48.49	9.343	JSP150124-038
80		GBOL14856	Cryptops parisi	sebini	Circle	2	Turquoise	1.5	Turquoise	255	Germany	Baden-Wuerttemberg	Landkreis Esslingen	Esslinger Burg N Esslingen-Stadtmitte	48.746	9.311	JSP150118-024
81		GBOL14863	Cryptops parisi	sebini	Circle	2	Turquoise	1.5	Turquoise	255	Germany	Bavaria	Landkreis Eichstaett	1 km SE Pfuenz, 7 km ESE Eichstaett	48.883	11.278	SSP130614-044
8	1561	ZFMK-TIS-1561	Cryptops parisi Brolemann, 1920	sebini	Circle	2	Turquoise	1.5	Turquoise	255	Deutschland	Bayern	Lichtenberg	NSG Höllental (a.d. Selbitz): [2]: zwischen Jungfernstieg u. Hirschsprung (rechtes Selbitzufer)	50.385	11.688	Myr-NoLi-184
10	1619	ZFMK-TIS-1619	Cryptops parisi Brolemann, 1920	sebini	Circle	2	Turquoise	1.5	Turquoise	255	Deutschland	Sachsen	Leipzig	Leipzig-Schönefeld: Partheaue: [12]: Parthedamm nördl. d. alten Mühle / neben den Gärten	51.356	12.405	Myr-NoLi-242
11	6357	ZFMK-TIS-6357	Cryptops parisi Brolemann, 1920	sebini	Circle	2	Turquoise	1.5	Turquoise	255	Deutschland	Sachsen	Gröditz, Weißenberg	Gröditzer Skala 2	51.2053	14.6257
12	9443	ZFMK-TIS-9443	Cryptops parisi Brolemann, 1920		Circle	2	Yellow	1.5	LightYellow	255	Österreich	Europa	Burgenland	Leithagebirge II, Parkplatz	47.9688	16.7543	ZFMK-MYR-1242
17	9719	ZFMK-TIS-9719	Cryptops parisi Brolemann, 1920		Circle	2	Yellow	1.5	LightYellow	255	Österreich	Europa	Niederösterreich	Hohe Wand I	47.8362	16.0195	ZFMK-MYR-1209
21	9761	ZFMK-TIS-9761	Cryptops parisi Brolemann, 1920		Circle	2	Yellow	1.5	LightYellow	255	Österreich	Europa	Niederösterreich	Schneeberg, Sesselliftstation oben	47.792	15.8161	ZFMK-MYR-1178
22	15462	ZFMK-TIS-15462	Cryptops parisi Brolemann, 1920	parisi	Circle	2	Yellow	1.5	Yellow	255	Deutschland	Nordrhein-Westfalen	Bonn	Bonn - Oberkassel, unterhalb Steinbruch, Felsenweg	50.714	7.1772	ZFMK-MYR-950
27	15753	ZFMK-TIS-15753	Cryptops parisi Brolemann, 1920	parisi	Circle	2	Yellow	1.5	Yellow	255	Deutschland	Rheinland-Pfalz	Rheinland-Pfalz	Niederzissen, Bausenberg, SE-Hang	50.4647	7.2248	ZFMK-MYR-1049
29	15767	ZFMK-TIS-15767	Cryptops parisi Brolemann, 1920	parisi	Circle	2	Yellow	1.5	Yellow	255	Deutschland	Nordrhein-Westfalen	Nordrhein-Westfalen	Wuppertal, NSG 'Im Hölken'	51.291	7.2522	ZFMK-MYR-1063
30	15776	ZFMK-TIS-15776	Cryptops parisi Brolemann, 1920		Circle	2	Yellow	1.5	LightYellow	255	Deutschland	Nordrhein-Westfalen	Nordrhein-Westfalen, Ennepe-Ruhr-Kreis	Hattingen-Holthausen, Sünsbruch, Steinklippe	51.3865	7.1933	ZFMK-MYR-1072
31	15786	ZFMK-TIS-15786	Cryptops parisi Brolemann, 1920	parisi	Circle	2	Yellow	1.5	Yellow	255	Deutschland	Nordrhein-Westfalen	Nordrhein-Westfalen, Ennepe-Ruhr-Kreis	Schwelm-Erlen, nahe Eingang Erlenhöhle, 50 m E A1	51.2954	7.2621	ZFMK-MYR-1082
33	19435	ZFMK-TIS-19435	Cryptops parisi Brolemann, 1920	parisi	Circle	2	Yellow	1.5	Yellow	255	Deutschland	Rheinland-Pfalz	Altenkirchen	Seelbach bei Hamm (Sieg), Marienthal, Umgebung „Haus Marienthal“	50.7353	7.6706	ZFMK-MYR-2020
34	19436	ZFMK-TIS-19436	Cryptops parisi Brolemann, 1920	parisi	Circle	2	Yellow	1.5	Yellow	255	Deutschland	Rheinland-Pfalz	Altenkirchen	Seelbach bei Hamm (Sieg), Marienthal, Umgebung „Haus Marienthal“	50.7353	7.6706	ZFMK-MYR-2019
35	19439	ZFMK-TIS-19439	Cryptops parisi Brolemann, 1920	parisi	Circle	2	Yellow	1.5	Yellow	255	Deutschland	Nordrhein-Westfalen	Bochum	Bochum, Botanical Garden of the Ruhr-University	51.4422	7.268	ZFMK-MYR-1948
36	19592	ZFMK-TIS-19592	Cryptops parisi Brolemann, 1920	parisi	Circle	2	Yellow	1.5	Yellow	255	Deutschland	Nordrhein-Westfalen	Wachtberg	Wachtberg, Kottenforst bei Pech, S Professorenweg	50.6627	7.1026	ZFMK-MYR-1544
37	19593	ZFMK-TIS-19593	Cryptops parisi Brolemann, 1920	parisi	Circle	2	Yellow	1.5	Yellow	255	Deutschland	Nordrhein-Westfalen	Bonn	Bonn - Röttgen, Kottenforst, Naturwaldzelle 'Oberm Jägerkreuz'	50.6715	7.0469	ZFMK-MYR-1545
40	2517112	ZFMK-TIS-2517112	Cryptops parisi Brolemann, 1920		Circle	2	Yellow	1.5	LightYellow	255	Deutschland	Nordrhein-Westfalen	Nordrhein-Westfalen, Rhein-Sieg-Kreis	Stromberg (Windeck)	50.7567	7.51489
41	2517115	ZFMK-TIS-2517115	Cryptops parisi Brolemann, 1920	parisi	Circle	2	Yellow	1.5	Yellow	255	Deutschland	Nordrhein-Westfalen	Nordrhein-Westfalen, Rhein-Sieg-Kreis	Stromberg (Windeck)	50.7567	7.51489
45	2520349	ZFMK-TIS-2520349	Cryptops parisi Brolemann, 1920	parisi	Circle	2	Yellow	1.5	Yellow	255	Deutschland	Baden-Württemberg	Ludwigsburg	Salonwald	48.8869	9.19974	VNR 016538-3
47	2538226	ZFMK-TIS-2538226	Cryptops parisi Brolemann, 1920		Circle	2	Yellow	1.5	LightYellow	255	Deutschland	Bayern	Marktschellenberg	Wälder in der Flur Marktschellenberg: [1]: Tiefenbachtal bei Abzweig Point/Tiefenbach	47.684	13.055
52	112780049	ZFMK-DNA-112780049	Cryptops parisi Brolemann, 1920	parisi	Circle	2	Yellow	1.5	Yellow	255	Germany	Bayern	Petershausen	Bayern, Wendelstein, Ueber der Glonn 24, 1 km WSW Glonnbercha, 1 km SE Petershausen	48.405	11.48	JSP100516-001
53	112780073	ZFMK-DNA-112780073	Cryptops parisi Brolemann, 1920	sebini	Circle	2	Turquoise	1.5	Turquoise	255	Germany	Bayern	Altjoch	Bayern, SW Altjoch, 4 km SW Kochel am See	47.6323	11.3375	JSP100510-004
42	2517130	ZFMK-TIS-2517130	Cryptops parisi sebini	sebini	Circle	2	Turquoise	1.5	Turquoise	255	Italien	Europa	Lombardei, Prov. Brescia	Pisogne, Bachtal im ehemaligen Minenbetrieb, Fußweg zum Wasserfall, südlich Bach	45.7961	10.1207
16	9712	ZFMK-TIS-9712	Cryptops sp.	silvaticus	Circle	2	Chartreuse	1.5	Chartreuse	255	Österreich	Europa	Niederösterreich	Schneeberg unten	47.7919	15.8323	ZFMK-MYR-1225

## Sheet: GBOL_Cryptops_parisi_20151027_M
13.5	-47.728	25	KreisR1.emf
9.327	-48.75	25	KreisAzur1.emf
11.112	-47.644	25	KreisAzur1.emf
9.327	-48.75	25	KreisAzur1.emf
11.491	-48.24	25	KreisAzur1.emf
13.604	-47.702	25	KreisR1.emf
13.042	-48.814	25	KreisR1.emf
13.05	-47.66	25	KreisR1.emf
13.497	-48.931	25	KreisR1.emf
13.529	-48.883	25	KreisR1.emf
-3.23	-51.694	25	KreisY1.emf
9.343	-48.49	25	KreisAzur1.emf
9.311	-48.746	25	KreisAzur1.emf
11.278	-48.883	25	KreisAzur1.emf
11.688	-50.385	25	KreisAzur1.emf
12.405	-51.356	25	KreisAzur1.emf
14.6257	-51.2053	25	KreisAzur1.emf
16.7543	-47.9688	25	KreisSl.emf
16.0195	-47.8362	25	KreisSl.emf
15.8161	-47.792	25	KreisSl.emf
7.1772	-50.714	25	KreisY1.emf
7.2248	-50.4647	25	KreisY1.emf
7.2522	-51.291	25	KreisY1.emf
7.1933	-51.3865	25	KreisSl.emf
7.2621	-51.2954	25	KreisY1.emf
7.6706	-50.7353	25	KreisY1.emf
7.6706	-50.7353	25	KreisY1.emf
7.268	-51.4422	25	KreisY1.emf
7.1026	-50.6627	25	KreisY1.emf
7.0469	-50.6715	25	KreisY1.emf
7.51489	-50.7567	25	KreisSl.emf
7.51489	-50.7567	25	KreisY1.emf
9.19974	-48.8869	25	KreisY1.emf
13.055	-47.684	25	KreisSl.emf
11.48	-48.405	25	KreisY1.emf
11.3375	-47.6323	25	KreisAzur1.emf
10.1207	-45.7961	25	KreisAzur1.emf
15.8323	-47.7919	25	KreisR1.emf
